# Supplementary material for: Outbreak detection and evaluation of a school-based influenza-like-illness syndromic surveillance in Tianjin, China
Source: PLoS One. 2017 Sep 8;12(9):e0184527. doi: 10.1371/journal.pone.0184527 (PMC5590954; doi:10.1371/journal.pone.0184527)
Supplement: S1 File — Data file for one outbreak in a school. (XLSX) [file pone.0184527.s001.xlsx]

## Sheet: Sheet1
Onset date	ILI
2014-10-26	0
2014-10-27	2
2014-10-28	0
2014-10-29	0
2014-10-30	0
2014-10-31	0
2014-11-01	0
2014-11-02	1
2014-11-03	0
2014-11-04	0
2014-11-05	0
2014-11-06	0
2014-11-07	0
2014-11-08	0
2014-11-09	0
2014-11-10	5
2014-11-11	1
2014-11-12	0
2014-11-13	0
2014-11-14	0
2014-11-15	0
2014-11-16	0
2014-11-17	0
2014-11-18	0
2014-11-19	0
2014-11-20	0
2014-11-21	0
2014-11-22	0
2014-11-23	0
2014-11-24	2
2014-11-25	0
2014-11-26	0
2014-11-27	0
2014-11-28	1
2014-11-29	4
2014-11-30	6
2014-12-01	5
2014-12-02	1
2014-12-03	1
2014-12-04	3
2014-12-05	1
2014-12-06	4
2014-12-07	8
2014-12-08	19
2014-12-09	8
2014-12-10	9
2014-12-11	42
2014-12-12	10
2014-12-13	16
2014-12-14	14
2014-12-15	24
2014-12-16	6
2014-12-17	5
2014-12-18	8
2014-12-19	1
2014-12-20	3
2014-12-21	4
2014-12-22	6
2014-12-23	3
2014-12-24	4
2014-12-25	0
2014-12-26	0
2014-12-27	0
